# Supplementary material for: Sustained Long-Term Retention Rates of Abatacept in Combination with Conventional Synthetic Disease-Modifying Antirheumatic Drugs in Elderly Patients with Rheumatoid Arthritis
Source: Medicina (Kaunas). 2021 Aug 31;57(9):914. doi: 10.3390/medicina57090914 (PMC8469009; doi:10.3390/medicina57090914)
Supplement: Supplementary file 1 [file medicina-57-00914-s001.zip]

Archive with 1 entries (1 files):
- medicina-1315618-supplementary.pdf
